# Supplementary material for: Six Express Sequence Tag–Simple Sequence Repeat Primers Reveal Genetic Diversity in the Cultivars of Three Zanthoxylum Species
Source: Curr Issues Mol Biol. 2023 Aug 30;45(9):7183–96. doi: 10.3390/cimb45090454 (PMC10529843; doi:10.3390/cimb45090454)
Supplement: Supplementary file 1 [file cimb-45-00454-s001.zip]

Archive with 3 entries (3 files):
- Supplementary Table S1. Table of 121 Zanthoxylum Samples information.pdf
- Supplementary Table S2. Table information of six pairs of EST-SSR primers and genetic diversity results.pdf
- Supplementary Table S3. Table of Morphology characteristics of Z. bungeanum,  Z. armatum and Z. piperitum..pdf
